# Supplementary material for: The Mediating Role of Contextual Problems and Sensation Seeking in the Association between Substance Use and Mental Health in Adolescents from Northern Chile
Source: Int J Environ Res Public Health. 2022 Feb 17;19(4):2262. doi: 10.3390/ijerph19042262 (PMC8871919; doi:10.3390/ijerph19042262)
Supplement: Supplementary file 1 [file ijerph-19-02262-s001.zip]

Archive with 1 entries (1 files):
- Complementary Material S1.pdf
